# Supplementary material for: Malaria in Pregnancy Interacts with and Alters the Angiogenic Profiles of the Placenta
Source: PLoS Negl Trop Dis. 2015 Jun 19;9(6):e0003824. doi: 10.1371/journal.pntd.0003824 (PMC4475015; doi:10.1371/journal.pntd.0003824)
Supplement: S1 Dataset — (ZIP) [file pntd.0003824.s006.zip]

Archive with 3 entries (2 files):
- Ataide2015_PNTD_Database.xlsx
- __MACOSX/
- __MACOSX/._Ataide2015_PNTD_Database.xlsx
