# Supplementary material for: Malaria in Pregnancy Interacts with and Alters the Angiogenic Profiles of the Placenta
Source: PLoS Negl Trop Dis. 2015 Jun 19;9(6):e0003824. doi: 10.1371/journal.pntd.0003824 (PMC4475015; doi:10.1371/journal.pntd.0003824)
Supplement: S1 Dataset — (ZIP) [file pntd.0003824.s006.zip › Ataide2015_PNTD_Database.xlsx]

## Sheet: Sheet1
id	hb	htc	hbsag	hbc	labhiv	vdrl	csection	placweight	btw	age	firstpreg	maritalstatus	schooling	residencea	timereside	water	smoke	druguse	hiv	gestage	ancvisits	ancnumber	mallife	malpregnancy	malpregtim	malnow	temperature	bloodpress1	bloddpress2	weight1	weight2	miptotal	trimester	lbw	especie	anemia	Plac_ifn	Plac_il10	Plac_il6	Plac_il8	Plac_mip1a	Plac_tnfa	lnPP_inf	lnPP_il10	lnPP_il6	lnPP_il8	lnPP_mip1a	lnPP_tnfa	knots
1	8.7	28					No	566.7		18	1	Convivente	3	Urban	3	1	0	0	0	39	1	7	0	0	0	0	36	120	80		80	0	0		0	1	1.0116	1.61939	5.09987	4.24707	2.36274	36.02							14.5
3	13	36.3	4	4	4	0	3	649	3630	17	1	Solteira	3	Rural	17	5	0	0	0	40	1	2	1	0	0	0						0	0	0	0	0	1.65441	1.38379	4.09468	3.73026	0.765468	27.38							10
4			0	4	0	0	Yes	347.3	2590	16	1	Convivente	3	Urban	1	1	0	0	0	40	1	5	1	0	0	0	36	120	80	45	53	0	0	0	0														19
5			0	4	4	0	3	471.2		19	1	Solteira	3	Urban	19	1	0	0	0	39	4		0	0	0	0						0	0		0		0.625938	2.76001	4.72739	3.44234	1.5707	29.39							14.5
7			4	4	4	0	3	561	3015	14	1	Solteira	3	Rural	14	1	0	0	0	37	1	5	1	0	0	0						0	0	0	0		1.65441	2.50226	4.75359	3.73409	0.336472	31.53							15
8			4	4	4	0	3	514		21	1	Casada	3	Urban	21	5	0	0	0	39	1		1	0	0	0	36.5	120	80	60	76	0	0		0														13
9			4	4	4	4	3	420		18	1	Convivente	4	Urban	18	1	0	0	0	40	1	9	0	0	0	0						0	0		0		0.625938	1.09527	4.09268	3.62727	1.89612	15.51	0.378436	0.34359	0.530628	1.49065	0.336472	1.74	13
10	11.4	33.5	0	4	0	0	3	523.4	3450	22	1	Casada	3	Rural	22	5	0	0	0	41	1		1	1	1	1				51	63	1	3	0	3	0	2.13653	3.04071	3.19417	3.3752	1.00796	14.76	1.65441	4.5742	0.530628	1.7544	0.336472	1.18	13
11	11.4		0	4	0	0	3	589.2	2930	18	1	Solteira	4	Urban	18	1	0	0	0	38	1		0	0	0	0				63		0	0	0	0	0	1.65441	2.16332	3.50195	3.69982	6.11147	14.38							12
12	11.6	35.7	0	4	0	0	3	578	3160	21	1	Casada	2	Rural	5	5	0	0	0	38	1	7	1	0	0	0						0	0	0	0	0	1.43508	1.72098	3.75373	3.30689	0.336472	16.86							13.5
13	12.9	38.5	0	4	0	0	3	575		20	1	Solteira	3	Rural	20	5	0	0	0	39	1	6	1	0	0	0	36	120	70	51	69.5	0	0		0	0	1.0116	1.81482	4.72739	4.55156	1.78842	25.9							6
14	10.2	29.6	4	4	0	0	No	441	2215	22	1	Solteira	3	Rural	20	5	0	0	0	36	1	4	1	1	3	2	36	100	60	54	58	1	3	1	3	1	0.625938	1.31909	2.87751	2.52092	2.23751	32.56	0.625938	0.029559	0.530628	-0.105361	0.336472	6.55	10.5
15	12.9	40.1	4	4	0	0	Yes	419	2695	21	1	Convivente	3	Rural	8	6	0	0	0	40	1	6	1	0	0	0	35.7	140	80			0	0	0	0	0	0.832909	0.920283	3.88568	3.45505	1.97547	27.31							15.5
16	9.9	31.2	4	4	0	0	3	511.7	3100	18	1	Convivente	3	Rural	3	1	0	0	0	41	1	7	1	0	0	0	36.7	120	70			0	0	0	0	1	1.31103	2.02155	3.44999	3.47661	0.392042	28.63							21.5
17	13.1	39.5	0	4	0	0	Yes	327.5	1790	15	1	Solteira	3	Urban	10	1	0	0	0	32	1	7	1	1	3	2	36	120	80			1	3	1	1	0	1.54969	0.00995	4.30542	4.76217	1.61939	18.19	1.16938	0.00995	0.530628	2.46555	1.51951	9.39	20.5
19	10.4	33	4	4	0	0	3	499.1	2595	18	1	Convivente	3	Urban	2	1	0	0	0	38	1	6	1	0	0	0	36.9	130	80	58	67	0	0	0	0	1	1.0116	1.94305	4.19555	3.96272	3.09286	17.01							10
20			2	2	0	0	3	591.9	3116	22	1	Convivente	3	Rural	5	5	0	0	0	39	1	7	0	0	0	0	36.1	130	90	60	74	0	0	0	0		1.43508	3.81021	7.25135	5.2832	1.61939	39.89							3.5
21	12.6	38.5	0	0	0	0	3	420.1	2830	17	1	Convivente	3	Rural	1	5	0	0	0	38	1	5	1	1	1	2	36	120	80	60	69	1	2	0	2	0													20.5
22	13.5	41.9	0	0	0	0	Yes	743	4040	22	1	Convivente	3	Urban	20	1	0	0	0	39	1	7	1	0	0	0	35.8	120	80	58	75	0	0	0	0	0	1.0116	0.482426	5.09987	4.35799	1.68825	12.79							7
23	10	29.1	4	4	4	4	Yes	498.5	3800	27	1	Convivente	4	Rural	10	1	0	0	0	40	1	10	1	1	1	1						1	3	0	1	1	1.7492	1.5063	5.73334	5.15329	1.12168	15.51	1.0116	2.22678	0.530628	1.02245	0.336472	6.39	7.5
25	12.8	38.1	4	4	0	0	No	422.4	2430	15	1	Convivente	2	Urban	0	1	0	0	0		1		1	0	0	0	36.5	130	90	51	67	0	0	1	0	0	1.16938	1.72098	3.57655	3.74691	2.80154	31.74							17
28	10.4	32.4	4	4	0	0	3	665.5	3020	14	1	Convivente	3	Urban	1	1	0	0	0	40	1	3	1	0	0	0	36.1	120	86	65	71	0	0	0	0	1	1.16938	0.00995	2.16791	2.77009	0.336472	29.05							22
29	12.9	40.3	4	4	4	4	Yes	505.3	3465	24	1	Convivente	4	Urban	1	1	0	0	0	39	1	9	0	0	0	0	36.1	110	70	62	75	0	0	0	0	0													11
30	11.6	35.2	4	4	0	0	No	524.6	3385	18	1	Convivente	3	Urban	18	1	0	0	0	39	1	5	1	1	1	2	36	130	80	61	76	1	3	0	3	0	1.54969	1.5063	2.22786	3.24142	2.86562	33.38							10.5
31	11.5	34.8	4	4	0	0	Yes	517.8	3340	21	1	Convivente	3	Urban	1	1	0	0	0	42	1	5	0	0	0	0	36	120	90	52	60	0	0	0	0	0													9.5
32	12.3	37.6	0	4	0	0	Yes	410.7	3100	30	1	Casada	3	Urban	6	1	0	0	0	40	1	10	1	0	0	0	36	120	70	66	77	0	0	0	0	0	3.20315	0.00995	3.56925	3.53193	1.43508	3.40186							12.5
34	13.5	41.6	0	4	0	0	3	546.1	3175	25	1	Convivente	3	Urban	6	1	0	0	0	40	1	10	1	0	0	0	36.3	120	80	49	59.8	0	0	0	0	0	0.378436	1.44692	2.00013	2.54945	1.61939	13.09							24
35	12	37.6					Yes	505.9	3320	21	1	Convivente	3	Urban	21	1	0	0	0	40	1	6	0	0	0	0	36	130	70	89	102	0	0	0	0	0	1.79509	0.00995	3.312	3.06619	0.336472	28.56							11
36	12.4	39.2	4	4	0	4	No	620	2655	18	1	Solteira	3	Rural	18	6	0	0	0	39	1		1	0	0	0	36.9	120	80		62	0	0	0	0	0	1.0116	1.41585	0.530628	2.84141	1.78842	27.79							16.5
37								539.9	3340	23	1	Convivente	3	Urban	3	1	0	0	0	40	1	8	1	0	0	0	36	130	80		69	0	0	0	0		0.832909	2.79728	4.05474	3.34251	0.336472	11.87							8
38	12.4	37.5	2	2	0	2	No	562.9	3375	26	1	Solteira	1	Rural	21	1	0	0	0	38	1	2	0	0	0	0	36	130	80	58	64	0	0	0	0	0	1.0116	1.0116	2.55257	2.99223	0.703098	8.45							8.5
40	11.3	35	4	4	0	0	Yes	509.6	3310	17	1	Casada	4	Urban	12	1	0	0	0	39	1	4	1	0		1	37.6	120	80	60	69	1	3	0	1	0	0.625938	1.56444	5.44674	3.88445	2.20055	28.98	2.37118	7.25841	2.57338	2.45445	1.03318	11.56	6.5
41	12.1	37.1	0	4	0	0				21	1	Convivente	3	Rural	10	3	0	0	0	37	1	7	1	0	0	0	36.6	130	80	53	68.1	0	0		0	0
42	11	34.5	4	4	0	0	No	488.1	3100	20	1	Convivente	4	Rural	1	5	0	0	0	41	1	7	1	1	3	2	36	120	80	56	62	1	2	0	1	0	1.31103	1.61939	3.89059	3.01749	1.27536	13.4	1.43508	1.56444	1.19089	1.08181	0.336472	4.65	13.5
43	10.4	32.2	0	4	0	0				17	1	Solteira	3	Rural	6	5	0	0	0	41	1		1	1	2	2	36	110	60	45	58	1			3	1
44	12.8		2	2	0	0				19	1	Solteira	3	Urban	1	1	0	0	0	39	1	3	1	0	0	0	36	120	90	57	60	0	0		0	0
45	12.3	39.2	2	2	0	0	Yes	590.8	3580	21	1	Convivente	2	Rural	20	6	0	0	0	40	1	8	1	0	0	0	36.4	120	80	53	62	0	0	0	0	0	1.0116	0.824175	3.81264	3.71137	2.29858	36.62							7
46	10.1	28.9	0	2	0	0				14	1	Convivente	3	Rural	14	6	0	0	0	38	1	2	1	0	0	0	35.2	110	80			0	0		0	1
47	12.1	35.4	2	2	0	0	Yes	487	3170	33	1	Casada	3	Urban	1	1	0	0	0	40	1	6	1	0	0	0	36	110	70	59	71	0	0	0	0	0	0.086178	1.31909	3.81815	2.93492	1.23837	19.95							4
48	11.6	35.5	2	2	0	0	No	523.2	3105	18	1	Convivente	3	Urban	1	1	0	0	0	38	1	4	1	1	1	2	36.8	120	85	55	70	1	3	0	2	0	1.0116	0.604316	2.93704	3.48523	1.66582	27.24							5
49	9.6	28.6	2	2	0	2	No	641.6	3835	18	1	Solteira	3	Rural	2	6	0	0	0	40	1	2	1	0	0	0	36.8	110	70	55	64	0	0	0	0	1	0.625938	1.61939	3.53631	2.83849	0.936093	24.7							9.5
51	11.2	34.1	0	2	0	0	Yes	653.7	3490	25	1	Casada	3	Rural	8	1	0	0	0	38	1	8	1	0	0	0	36.8	130	90	60	72	0	0	0	0	0	1.0116	1.38379	3.7329	2.9882	0.336472	17.45							8.5
52	9.8	30.5	2	2	0	0	Yes	559.1	2720	18	1	Solteira	2	Rural	1	5	0	0	0	40	1	1	1	1	1	2	36.7	130	80	45	56	1	2	0	2	1
53			2	2	0	0	Yes	557.1	3150	18	1	Solteira	3	Urban	12	1	0	0	0	38	1	7	1	0	0	0	36.4	140	90	52	67	0	0	0	0		1.43508	2.7213	4.14567	3.19294	2.8696	38.29							21
54	12.1	36.3	0	2	0	0	Yes	528.7	3900	18	1	Casada	3	Urban	18	1	0	0	0	40	1	8	1	1	1	2	36.6	130	100	52	62	1	1	0	1	0	1.16938	1.81482	3.61819	3.43334	2.22137	28.07							19
55			2	2	0	0	Yes	541	3810	17	1	Convivente	3	Rural	17	5	0	0	0	40	1	5	1	0	0	0	35.8	140	80	49	62	0	0	0	0		1.54969	1.38379	5.35186	4.48661	0.985817	25.41	0.625938	0.00995	0.530628	2.10169	0.336472	12.02	17
56	12.2	37.5	0	2	0	0	No	735.3	3660	17	1	Solteira	3	Urban	1	1	0	0	0	38	1	7	0	1	1	2	36.6	110	80	60	71	1	2	0	2	0	2.13653	0.824175	3.16632	3.22327	2.03209	32.29							20.5
57	10.9	32.7	2	2	0	0	Yes	599.4	3030	15	1	Convivente	2	Rural	3	5	0	0	0	38	1	5	1	0	1	0	36.5	110	80	50	56	0	0	0	0	1	0.625938	3.29953	4.99043	4.81218	0.703098	29.12							9.5
58			2	2	0	0	Yes	527.2	3240	26	1	Casada	4	Urban	1	1	0	0	0	38	1	10	1	1	1	2	36.6	120	70	63	74	1	2	0	2		0.625938	0.604316	4.36653	4.43592	0.336472	20.68							11
59	11.6	33.8	0	2	0	0	Yes	552.7	2635	18	1	Solteira	2	Rural	1	6	0	0	0	38	1	6	0	0	0	0	36.2	120	70	58	67	0	0	0	0	0	0.832909	0.029559	2.71932	2.44669	1.98924	35.68							11.5
60	11.4	35.7	0	2	0	0	3	489.2	3050	26	1	Casada	3	Urban	1	1	0	0	0	38	1	9	0	0	0	0	36	120	90	58	65	0	0	0	0	0	1.0116	1.56444	3.82341	3.41214	1.94448	20.82							9
61	11.1	33.7					Yes	738	3805	21	1	Convivente	4	Urban	1	1	0	0	0	39	1	6	1	1	2	1						1	3	0	2	0	0.832909	0.00995	2.9796	2.24071	0.703098	25.69	1.31103	6.04737	1.32708	1.95303	1.27536	12.33	9.5
62	10.2	32.5	4	4	0	0	No	473.3	2440	19	1	Solteira	3	Rural	17	5	0	0	0	35	1	1	1	0	0	0	36.8	120	80	58	78	0	0	1	0	1	0.086178	0.00995	3.79076	3.43205	2.12465	12.63							6.5
63	12.1	36.5	4	4	0	0	Yes	606.6	3850	34	1	Solteira	4	Urban	1	1	0	0	0	40	1	5	0	0	0	0	36.2	100	70	67	72	0	0	0	0	0	1.43508	3.16252	3.34039	3.20842	2.14827	7.97	1.0116	1.98238	0.530628	1.43031	1.03318	2.78	7.5
64	9.2	30.4	4	4	0	0	Yes	721.8	3200	14	1	Convivente	3	Rural	1	1	0	0	0	41	1	7	0	0	0	0	36.1	140	70	55	72	0	0	0	0	1	0.086178	0.00995	2.71071	2.80759	2.29858	16.41							8.5
65	11.2	35.1	4	4	0	0	No	675.6	3610	20	1	Solteira	3	Rural	14	1	0	0	0	39	1	5	1	0	0	0	36.2	110	70	55	64	0	0	0	0	0	0.832909	1.0116	3.2422	3.40685	1.78842	28	0.625938	1.17248	0.530628	1.6901	0.336472	9.54	8.5
66	11.5	35.2	0	4	0	4	No	543.2	3580	25	1	Solteira	3	Urban	14	5	0	0	0	39	1	4	1	0	0	0	36	110	80	62	70	0	0	0	0	0	1.0116	0.604316	2.57338	3.22843	1.4929	15.51							8
67	12	35	4	4	0	0	No	476.6	2385	17	1	Casada	2	Rural	12	5	0	0	0	35	1	5	0	0	0	0	36.3	120	80	45	50	0	0	1	0	0	0.832909	0.604316	3.01994	3.55163	1.16315	43.58	1.54969	0.604316	0.530628	0.928219	0.336472	11.56	4
68	11	33.4	4	4	0	0	Yes	536.3	3400	16	1	Convivente	3	Rural	16	5	0	0	0	41	1	4	1	0	0	0	36	120	90	62	65	0	0	0	0	0	1.54969	4.76217	9.47708	7.99125	1.76985	72.58							7
69	13.4	40.5	4	4	0	0	Yes	533.8	3370	18	1	Convivente	3	Rural	10	5	0	0	0	40	1	5	1	0	0	0	36.5	130	90	52	64	0	0	0	0	0	1.16938	0.00995	3.84993	4.38751	0.336472	25.12							14
70	12.7	38.9	0	4	0	0	No	282.9	870	23	1	Convivente	3	Urban	1	1	0	0	0	27	1	6	0	0	0	0	36.8	130	90	52	62	0	0	1	0	0	1.65441	4.13932	5.74939	6.43294	1.55814	25.26	1.7492	4.77068	0.530628	2.0149	0.336472	3.87	10.5
71	8.5	25.9	0	4	0	0	Yes	647.8	2870	17	1	Convivente	2	Rural	17	5	0	0	0	40	1	8	1	0	0	0	36	100	70	47	54	0	0	0	0	1	2.64901	0.920283	4.21936	2.81301	2.08691	34.94							7
72	12	36.9	4	4	0	0	No	645.4	3100	15	1	Convivente	3	Urban	1	1	0	0	0	40	1	6	0	0	0	0	36	120	70	59	64	0	0	0	0	0	0.625938	1.53687	1.61542	3.19663	2.00418	30.64							11.5
73	10.5	31.5	4	4	0	0	No	667.7	3845	16	1	Convivente	2	Urban	16	1	0	0	0	40	1	8	0	0	0	0	36.5	110	70	51	70	0	0	0	0	1	1.16938	0.920283	3.58352	3.44106	1.51951	27.24							11
74	11.5	36.1	4	4	0	0	No	662.6	3580	15	1	Convivente	2	Rural	15	5	0	0	0	40	1	4	1	0	0	0	37	120	80	51	64	0	0	0	0	0	0.625938	1.56444	3.12016	3.81242	1.96009	23.84							15.5
75	10.6	32.2	0	4	0	0	3			16	1	Solteira	3	Urban	16	1	0	0	0	38	1	4	1	0	0	0	36.3	110	70	65	70	0	0		0	1							1.31103	0.00995	0.530628	1.34025	0.336472	7.11
76	12.9	39.1	4	4	0	0	No	472	3070	15	1	Solteira	3	Urban	15	1	0	0	0	38	1	8	0	0	0	0	36.1	110	70	55	62	0	0	0	0	0	1.0116	0.71784	3.38575	3.808	1.68825	31.81							20
77	12.7	39.5	4	4	0	0	No	642.5	3215	20	1	Solteira	3	Rural	6	5	0	0	0	38	1	8	1	1	1	2	36	100	80	51	60	1	2	0	2	0													13
78	11.1	31.1	4	4	0	0	Yes	518.2	3150	19	1	Convivente	3	Urban	2	1	0	0	0	40	1	6	1	0	0	0	35.8	100	70	60	65	0	0	0	0	0	0.832909	0.029559	3.2422	2.87864	0.336472	26.39							10
79	12.5	37.1	4	4	0	0	Yes	461.2	3190	16	1	Solteira	2	Rural	16	5	0	0	0	40	1	8	1	1	1	2	36	130	80	52	64	1	2	0	1	0	0.625938	1.09527	3.16632	3.61899	1.75958	21.26							17
80	13.2	40.1	4	4	0	0	No	594	3165	24	1	Convivente	3	Urban	6	1	0	0	0	40	1	6	1	0	0	0	36.3	100	80	72	89	0	0	0	0	0	1.16938	1.5063	3.83428	3.27336	1.03318	28.07							19
81	12.6	38.7	4	4	0	0	Yes	557.9	3780	18	1	Casada	3	Urban	18	1	0	0	0	39	1	6	1	0	0	0	35.8	120	70	70	82	0	0	0	0	0	1.31103	1.90211	4.27458	3.30101	0.336472	12.79	0.832909	0.00995	1.32708	-0.274437	0.336472	7.82	8
82	13.3	38.8	4	4	0	0	No		3155	20	1	Solteira	3	Urban	20	1	0	0	0	40	1	10	0	0	0	0	36	100	80	51	65	0	0	0	0	0
83	11.5	37.3	4	4	0	0	No	657.3	3310	17	1	Solteira	2	Rural	17	1	0	0	0	38	1	5	0	0	1	1	36.3	110	70	62	68	1	3	0	3	0	0.625938	0.920283	4.25547	3.54587	0.336472	24.27							14.5
84	12.7	40.3	4	4	0	0	Yes	559.2	4140	21	1	Convivente	3	Urban	21	1	0	0	0	40	1	10	0	0	0	0	36	120	80	67	85	0	0	0	0	0	1.0116	1.24703	3.79076	3.42784	1.6771	22.12							16
85	10.5	34.6	4	4	0	0	Yes	627.1	3810	19	1	Convivente	2	Rural	1	5	0	0	0	40	1	8	1	0	0	0	36	130	70	66	72	0	0	0	0	1	0.625938	2.05796	3.87557	3.22486	0.336472	20.61							16
86	12.5	38.4	4	4	0	0	Yes	676.2	4400	20	1	Casada	3	Urban	2	1	0	0	0	39	1	7	1	0	0	0	36.2	110	60	57	70	0	0	0	0	0	1.65441	3.78714	7.92299	7.89469	2.12465	26.04							9.5
87	13.4	40.3	0	4	0	0	Yes	713.5	3340	17	1	Convivente	3	Urban	6	1	0	0	0	39	1	7	0	0	0	0	36	110	70	47	56	0	0	0	0	0	0.378436	0.34359	2.9796	2.15524	2.00418	25.12							15.5
88	11.4	35.6	0	4	0	0	Yes	584.2	3640	19	1	Convivente	2	Rural	4	1	0	0	0	41	1	10	1	0	0	0	35.6	120	80	61	78	0	0	0	0	0	0.625938	0.029559	4.3942	3.03013	1.61939	26.39							5.5
89	10.3	31	0	4	0	0	Yes	438.8	3500	22	1	Casada	3	Rural	2	1	0	0	0	39	1	10	1	0	0	0	36.7	130	80	52	62	0	0	0	0	1	1.65441	1.98238	3.90298	3.55735	1.34286	18.78							6
90			4	4	0	0	Yes	564.1	3520	26	1	Convivente	3	Urban	26	1	0	0	0	40	1	8	0	0	0	0	36	130	80	53	68	0	0	0	0		1.65441	2.47822	4.27764	3.54356	0.765468	13.7							12
91	10.2	31.7	4	4	0	0	Yes	473.2	3450	16	1	Convivente	3	Rural	16	5	0	0	0	40	1	5	1	0		1	35.6	130	90	57	66	1	3	0	3	1	0.832909	3.04071	3.84993	3.00072	1.58309	25.69							15.5
92	12.3	37.4	4	4	0	0	No	564.8	3580	15	1	Convivente	3	Urban	15	1	0	0	0	40	1	8	0	0	0	0	36	110	60	50	65	0	0	0	0	0	1.31103	1.56444	1.80171	3.6763	1.68825	31.46							7
93	11.9	36	0	4	0	4	No	504.1	2530	19	1	Convivente	3	Urban	1	1	0	0	0	38	1	6	1	1	1	2	37	140	60	58	60	1	2	0	1	0	1.7492	3.30505	9.38345	6.77651	2.58776	57.06	2.31649	4.21494	1.39128	2.54239	0.336472	6.08	14.5
94	9.7	28.9	4	4	0	0	No	470.4	3000	18	1	Convivente	2	Rural	11	1	0	0	0	41	1	6	1	0	0	0	36	100	70	46	61	0	0	0	0	1	1.65441	1.17248	3.61146	3.59292	0.336472	20.1							23
95	14.2	42.2	4	4	0	0	No		3300	19	1	Convivente	2	Rural	19	5	0	0	0	40	1	3	1	0	0	0	36.6	120	80	60	71	0	0	0	0	0							1.54969	4.45725	3.48615	2.48491	0.336472	6.39
96	13.9	42.8	0	4	0	0	Yes	402		23	1	Convivente	3	Urban	2	1	0	0	0	40	1	9	0	0	0	0	36.2	120	80	49	65	0	0		0	0	0.832909	2.09433	4.01078	3.49012	1.78842	24.13
97	12.8	38	4	4	0	0	No	580.6	3090	19	1	Solteira	3	Urban	18	1	0	0	0	42	1	10	1	1	1	2	36.1	120	80	48	56	1	1	0	3	0	1.43508	0.604316	0.530628	4.22244	1.65441	45.41							21
98	11.9	35.9	4	4	0	0	No	636	3260	18	1	Convivente	3	Rural	1	1	0	0	0	42	1	7	1	1	2	2	36	100	60	71	75	1	3	0	1	0	2.25968	1.44692	3.00667	3.34251	0.392042	31.05	2.42303	0.00995	0.530628	1.06815	0.336472	12.63	11.5
99	13.9	42.3	4	4	0	0	No		2900	28	1	Casada	4	Urban	4	1	0	0	0	41	1	6	1	0	0	0	35.9	120	80	53	58	0	0	0	0	0
100	10.3	31.4	0	4	4	0	Yes	422.1	2910	16	1	Convivente	3	Urban	1	1	0	0	0	41	1	11	0	0	0	0	36	120	80	45	58	0	0	0	0	1	1.16938	2.28849	3.03303	2.59301	1.98924	18.85							5.5
101					0		Yes	696.2		20	1	Convivente	3	Rural	6	6	0	0	0	41	1	7	0	0	0	0	36	130	80		77.1	0	0		0		1.16938	0.34359	3.3769	2.89315	0.336472	12.33							9
102					0		No	575	3570	15	1	Convivente	3	Rural	1	5	0	0	0	42	1	6	0	0	0	0	36	120	80		61	0	0	0	0		0.832909	0.71784	3.32143	3.75607	2.11142	17.45							8
103	11.7	35.7	4	4	0	0	No	597.5	3513	17	1	Convivente	4	Urban	7	1	0	0	0	38	1	6	0	0	0	0	36.6	130	90	60	74.7	0	0	0	0	0	1.0116	2.42745	4.18677	3.69113	2.32728	17.23							9
104	10.6	33	4	4	0	0	Yes	702.4	3835	21	1	Convivente	3	Rural	21	5	0	0	0	37	1	7	1	0	0	0	36.5	120	80	60	74	0	0	0	0	1	1.31103	1.44692	3.04595	2.86847	1.34286	25.97							9.5
105			4	4	0	0	No	531.7	3100	15	1	Solteira	4	Urban	16	5	0	0	0	39	1	5	1	0	0	0	36	110	80	47	49	0	0	0	0		0.832909	0.482426	3.38575	4.25859	1.12168	21.4							17
106	11.5	34.7	0	4	0	0	No	527.5	2830	20	1	Convivente	3	Rural	20	5	4	0	0	39	1	8	1	0	1	1	36	110	80	57	64	1	3	0	3	0	1.83737	1.24703	3.94352	3.3752	1.89612	33.99							6.5
107	11.1	33.5	0	4	0	0	Yes	647	3570	19	1	Solteira	3	Urban	1	1	0	0	0	42	1	4	1	0	0	0	36.5	130	90	50	62	0	0	0	0	0	0.928219	1.76985	4.68213	2.7813	0.392042	9.23	1.54969	0.00995	0.947789	1.40855	0.336472	6.39	13.5
108	10.1	30.6	4	4	0	0	No	544.7	3155	15	1	Convivente	2	Rural	1	5	0	0	0	36	1	7	1	0	0	0	36	140	80	47	54	0	0	0	0	1	1.0116	3.59841	4.75359	3.82254	0.336472	15.29							5.5
109	11.5	35.3	4	4	0	0	No	566.9	2870	19	1	Solteira	3	Rural	16	6	0	0	0	37	1	3	0	0	0	0	36	120	80	56	59	0	0	0	0	0	0.832909	0.71784	0.858662	2.75111	1.19996	15.96							10
110	12.5	36.1	0	4	0	0	Yes	535.5	3670	14	1	Solteira	3	Rural	3	1	0	0	0	37	1	6	0	0	0	0	36	110	70	57	66	0	0	0	0	0	1.54969	1.44692	2.03601	1.92716	2.13653	26.04							6
111	9.7	27.8	4	4	0	0	No	566.2	3180	18	1	Solteira	4	Rural	18	5	0	0	0	40	1	3	1	1	2	1	36	100	60	60	72	1	3	0	3	1	1.16938	3.04071	2.31254	2.88592	1.9125	29.46	1.16938	4.80402	0.530628	1.36354	0.336472	18.63	5.5
113	12.1	37	0	4	0	0	No	572.9	3135	18	1	Solteira	3	Urban	18	1	0	0	0	39	1	6	1	0	0	1	36.1	100	70	53	63	1	3	0	2	0	0.378436	1.0116	2.19834	2.50634	1.84372	28							8.5
114	12.2	37	4	4	0	0	No	769.1	3660	17	1	Convivente	3	Urban	4	1	0	0	0	39	1	3	1	0	0	0	35.6	120	70	50	60	0	0	0	0	0	1.65441	1.0116	3.93886	2.98163	1.43508	14.91							11.5
115	11.9	32.7	0	4	0	0	No	465.7	3215	18	1	Convivente	3	Urban	2	1	0	0	0	40	1	9	0	0	0	0	36.9	120	70	49	55	0	0	0	0	0	0.832909	2.16332	2.81421	3.44617	1.80829	24.84							12
116	12.9	38.8	4	4	0	0	No	554.7	3035	19	1	Casada	3	Urban	19	1	0	0	0	40	1	9	1	0	0	0	36	130	90	70	88	0	0	0	0	0	0.832909	0.920283	3.93886	3.88198	1.37624	36.35							10.5
117	17.3	53.5	4	4	0	0	No	536.6	2755	18	1	Solteira	3	Rural	18	5	0	0	0	37	1	8	0	0	0	0	36.4	120	80	54	65	0	0	0	0	0	1.54969	1.81482	5.04343	4.22142	2.26384	26.96							5.5
118	8.5	24.8	0	4	0	0	No	675.8	2240	17	1	Solteira	3	Rural	17	1	0	0	0	36	1	6	0	0	0	0	36	100	70	46	51	0	0	1	0	1	1.43508	1.94305	4.01494	3.07408	1.72988	51.16							7
119	15.2	45.5	0	4	0	0	Yes	479.2	3110	19	1	Casada	3	Rural	19	5	0	0	0	41	1	7	1	1	1	2	36	110	70	67	81	1	2	0	1	0	1.43508	1.44692	4.7185	4.60517	0.824175	28.77							21.5
120	12.4	37.8	4	4	0	0	No	478.2	2972	19	1	Convivente	3	Rural	10	5	0	0	0	40	1	9	1	0	0	0	35.8	100	70	63	72	0	0	0	0	0	1.16938	2.40062	2.33892	3.39585	1.59534	22.34							9.5
121			0	4	0	0	Yes	483.3		29	1	Casada	4	Urban	2	1	0	0	0	37	1	8	0	0	0	0	36	120	80	45	57	0	0		0														10
122	12.3	38.7	4	4	0	0	No	401.9	2085	17	1	Convivente	2	Rural	4	1	0	0	0	34	1	6	1	0	0	0	36	100	60	47	51	0	0	1	0	0	0.625938	2.47822	3.82886	3.56417	2.1838	18.93							9
123	11.1	34.6	4	4	0	0	No	578.6	3560	22	1	Casada	3	Rural	22	5	0	0	0	40	1	5	1	0	0	0	36.8	120	80	75	78	0	0	0	0	0	1.16938	0.482426	2.41502	2.88815	1.30833	25.41							18.5
124	13	40.1	0	4	0	0	No	501.2	2700	16	1	Convivente	3	Rural	16	5	0	0	0	39	1	4	1	1	1	2	35	100	60	44	48	1	1	0	1	0	0.832909	0.824175	2.25654	2.61593	1.59534	28.21	1.31103	1.67147	1.88555	1.54969	0.336472	4.97	8
125	12.5	39.2	4	4	4	0	Yes	485.1	3200	21	1	Casada	3	Urban	1	5	0	0	0	41	1	6	1	0	0	0	36.7	110	70	55	63	0	0	0	0	0	1.43508	1.76985	4.57739	3.57879	0.336472	12.79							8
126	11.1	34.4	0	4	0	0	No	730.6	3585	22	1	Solteira	3	Urban	13	1	0	0	0	40	1	5	0	0	0	0	36.4	110	70	59	70	0	0	0	0	0													8.5
127	12.4	37.3	0	4	0	0	Yes	638.6	3695	29	1	Convivente	3	Rural	29	5	0	0	0	40	1	10	1	0	0	0	36.4	120	80	73	84	0	0	0	0	0	1.16938	1.38379	2.79728	3.17388	1.46557	29.33							8
200	12	35.2	4	4	4	0	Yes	519.6	2925	18	1	Solteira	3	Urban	11	5	0	0	3	37	4		1	1	2	2	37.2	110	60	53.5		1	1	0	1	0	0.378436	0.00995	3.5799	2.87356	0.336472	5.6	0.086178	0.198851	0.530628	1.14103	0.518794	4.34	12
201	11.9	34.6	0	4	0	0	No	614.5	3260	15	1	Convivente	2	Rural	1	6	0	0	0	40	1	10	1	1	1	1	39.4	120	80	51.5		1	1	0	2	0	3.04975	3.17513	2.89259	2.79178	1.37624	25.19	1.0116	5.34711	0.530628	2.26384	0.336472	18.78	11.5
202							Yes	405.5		17	1	Solteira	3	Rural	13	5	0	0	0	38	1	5	1	1	2	1	38.5	100	80	42		1	3		1		1.31103	3.95852	3.5175	3.61469	0.936093	15.81	2.72785	7.8067	5.2832	4.03459	3.51987	56.69	11.5
203			4	4	0	0	No	565.7	2810	17	1	Convivente	3	Rural	1	6	0	0	3	40	1	6	1	1	2	2	36.4	110	70			1	3	0	1		0.832909	0.00995	1.53471	2.26903	1.4061	17.75	2.06813	0.71784	0.530628	1.44927	0.336472	9.85	19.5
204	13.2	38.8	0	2	0	0	Yes	583.1	3545	17	1	Solteira	3	Rural	17	6	0	0	0	41	1	6	0	1	1	2	39.2	110	70	55		1	2	0	2	0	1.0116	1.98238	4.97673	3.69982	0.336472	16.71	0.832909	3.17513	1.66393	0.10436	0.336472	7.19	12
205	10.8	33.9	4	4	0	0	No	521.6	2750	17	1	Convivente	3	Urban	16	5	0	0	0	39	1	3	1	1	2	2	37.8	120	70	52.5		1	3	0	2	1	0.832909	0.824175	2.16791	3.84332	3.62167	26.81	1.65441	2.70136	1.19089	1.72277	0.336472	7.03	6.5
206			4	4	0	0	No	488.8	2890	16	1	Convivente	3	Urban	2	1	0	0	0	39	1	5	0	0	0	0	37.2	140	70	59		0	0	0	0		0.625938	0.34359	2.97246	2.1702	0.879627	27.03	1.31103	0.00995	0.530628	1.64094	0.336472	3.56	10.5
207	10.4	32.2	4	4	0	0	Yes	447.7	3445	23	1	Casada	4	Urban	22	1	0	0	0	39	1	7	1	0	0	0	35	120	80	49		0	0	0	0	1							0.625938	1.56444	0.530628	2.18042	0.336472	4.97	11
208	10.7	32.8	4	4	4	0	No	579	3135	23	1	Solteira	4	Urban	23	5	0	0	4	40	1	6	1	1	2	2	37.5	90	60	60		1	2	0	2	1	1.43508	1.61939	3.30248	3.35096	0.936093	25.12	0.625938	2.02155	0.530628	1.64094	0.336472	7.82	3
209					0		Yes	610.9	3545	20	1	Convivente	4	Urban	1	5	0	0	0	39	1	3	1	1	2	2	37	110	60	84		1	3	0	1		0.625938	1.05431	1.71199	2.65395	1.86253	31.26	1.43508	0.34359	0.530628	1.92716	0.336472	3.4	9.5
210							Yes	833	3710	20	1	Convivente	4	Urban	3	1	0	0	0	40	1	6	1	1	1	2	38.2	100	70	59		1	3	0	1		0.625938	1.31909	3.27261	2.34851	1.80829	31.94	0.832909	1.0116	0.530628	1.11186	0.336472	9.85	5
211	12.3	36.9	0	4	0	0	Yes	591	3280	24	1	Casada	4	Urban	4	1	0	0	0	39	1	9	1	0	1	1	36.8	110	70	58		1	3	0	3	0	0.832909	1.61939	5.0876	4.26212	0.336472	17.67	1.0116	0.00995	0.530628	1.68269	0.336472	8.13	6.5
212	13.9	41.2	4	4	4	4	No	464.9	2415	17	1	Solteira	3	Rural	1	5	0	0	3		1	3	1	1		1	36.5	110	80		67	1	3	1	2	0	1.65441	3.95585	3.59759	3.25115	1.27536	24.13	2.19944	4.94164	0.530628	1.88707	2.13653	15.81	6.5
213	10.7	33.5	0	4	0	0	No	460.7	2670	16	1	Solteira	3	Rural	10	6	0	0	0	40	1	8	1	1	3	1	36.2	150	100	39	55	1	3	0	3	1							1.31103	1.09527	2.55257	2.51366	0.336472	12.4	4.5
214	8.8	26.9	4	4	0	0	No	497.8	2840	17	1	Convivente	4	Urban	1	1	0	0	0	38	1	6	1	1	1	2	40.3	120	80	51		1	3	0	1	1	0.832909	1.09527	2.83027	2.44235	0.336472	29.33	1.16938	4.44887	0.530628	1.31641	0.765468	13.25	3.5
215	11	33.6	4	4	0	0	No	603.5	3690	19	1	Convivente	3	Rural	1	5	0	0	0	40	1	4	1	1	3	2	36.5	130	80	60		1	3	0	1	0	0.832909	1.76985	3.98006	2.90252	2.195	11.87	0.832909	0.00995	0.530628	-1.20397	0.336472	5.52	12.5
216	10.1	29.5	2	2	0	0	No	403.3	2510	16	1	Convivente	4	Urban	1	5	0	0	3	37	1	2	0	0		1	39	120	70	40	49	1	3	0	1	1	1.16938	1.44692	2.11986	3.316	1.4061	18.78	2.56418	6.77194	2.55257	2.98163	2.13653	40.62	12
217			0	4	0	0	No	501.5	3030	20	1	Convivente	2	Rural	1	6	0	0	0	41	1	3	1	1	3	2	35.1	130	90	65	77	1	3	0	3		0.832909	0.920283	3.01994	3.33684	0.336472	19.66	0.832909	1.81482	0.530628	1.76985	0.336472	9.39	9.5
218	12	36.3	4	4	0	0	Yes	614.5	2525	18	1	Solteira	3	Urban	1	1	0	0	0	36	1	8	1	1	1	2	36	120	90	34		1	3	0	1	0	1.65441	1.98238	5.54908	4.17362	1.9036	27.86							11
219	12.3	36	4	4	4	4	No	654.9	3440	14	1	Solteira	3	Rural	4	5	0	0	0		0		0	0		1	36	110	70		71	1	3	0	2	0	2.51931	5.66643	4.95583	4.72739	2.73046	36.69	2.60786	6.40853	2.61447	2.49897	2.38876	49.68	10.5
[truncated: 42 more columns]
